# Supplementary material for: Durability and Additional Properties of Anodized Aluminum-Based Coatings with Different Wettability under Natural Conditions
Source: Materials (Basel). 2023 May 14;16(10):3729. doi: 10.3390/ma16103729 (PMC10221504; doi:10.3390/ma16103729)
Supplement: Supplementary file 1 [file materials-16-03729-s001.zip]

Archive with 1 entries (1 files):
- materials-2373178-supplementary.pdf
